# Supplementary material for: Novel miRNA-31 and miRNA-200a-Mediated Regulation of Retinoblastoma Proliferation
Source: PLoS One. 2015 Sep 17;10(9):e0138366. doi: 10.1371/journal.pone.0138366 (PMC4574557; doi:10.1371/journal.pone.0138366)
Supplement: S1 Data — Genes were identified as being downregulated on the basis of a statistically significant fold change (p-value < 0.05) in expression level for the comparisons between the indicated miRNA overexpressing samples and its control (negative miRNA). (XLSX) [file pone.0138366.s001.xlsx]

## Sheet: miR-31 v neg_48hours
Probe Id	Symbol	Description	miR-31 versus Neg miR (Fold Change)	p.value
ohIepX1CtCU7t44T14	STK40	serine/threonine kinase 40	-2.8274	9.1243e-16
x57ezV_iwgrLpOrou4	CALM1	calmodulin 1 (phosphorylase kinase, delta)	-2.5216	8.8239e-17
ivggY3pijUesCpNUig	GNGT1	guanine nucleotide binding protein (G protein), gamma transducing activity polypeptide 1	-2.4579	3.7924e-12
Z6qP.S6BX5VQO2FJVQ	ARHGEF2	Rho/Rac guanine nucleotide exchange factor (GEF) 2	-2.2967	1.1638e-13
oUgF37vflylSu9eklA	FAM127A	family with sequence similarity 127, member A	-2.215	6.2362e-14
WXuPXrpSzXo9dwjfl0	NSF	N-ethylmaleimide-sensitive factor	-2.1366	3.8474e-18
06RiJUZWfezdXQwJdc	KCNF1	potassium voltage-gated channel, subfamily F, member 1	-2.0628	2.1478e-14
HVQfZXlR_H0UDV9eiE	ID3	inhibitor of DNA binding 3, dominant negative helix-loop-helix protein	-1.9682	4.5445e-08
T0upGOh1A5dC87MXtU	PPP6C	protein phosphatase 6, catalytic subunit	-1.9654	1.1232e-12
r1kXotIm6P.s.na65U	DLL3	delta-like 3 (Drosophila)	-1.9493	1.1087e-11
cavkF_3fkvwrDoz7JU	UBE2N	ubiquitin-conjugating enzyme E2N	-1.9163	1.637e-12
Quo7lLtVFBFKD8hf9U	PCBD1	pterin-4 alpha-carbinolamine dehydratase/dimerization cofactor of hepatocyte nuclear factor 1 alpha	-1.8793	1.8668e-14
Nu9eCee7Xcvi.emVeU	BIN1	bridging integrator 1	-1.878	4.165e-10
9frp4DR1AKSJXrF4S4	ENY2	enhancer of yellow 2 homolog (Drosophila)	-1.8655	3.544e-12
u0etuXVJK5Ij3yCKK4	ADSL	adenylosuccinate lyase	-1.8627	1.6011e-11
onuvl521ULhcxe79_U	AKR1B1	aldo-keto reductase family 1, member B1 (aldose reductase)	-1.856	7.6994e-13
czuSYV_u.V9drp3qs4	SRF	serum response factor (c-fos serum response element-binding transcription factor)	-1.8508	3.6628e-12
ootSuKbrIQjl6.QieM	BTBD17	BTB (POZ) domain containing 17	-1.8468	1.227e-10
NnBNT1f0xRT.RXv31U	WBP11	WW domain binding protein 11	-1.834	3.5881e-11
Qp5V34FFROfJVJ._gg	TSPAN18	tetraspanin 18	-1.8046	1.8119e-08
NV1BeqpLruiCUSl4j8	CALR	calreticulin	-1.7998	8.0968e-11
fLhCJ6ryjWvod4TaOU	SKP2	S-phase kinase-associated protein 2, E3 ubiquitin protein ligase	-1.7925	5.8273e-14
EWhqR6mHuXZ4oAMHAQ	NA	NA	-1.787	5.7599e-13
KlS.3eurUu.71yu3nk	PPP2R2B	protein phosphatase 2, regulatory subunit B, beta	-1.766	1.3471e-11
HuyJCRv9RdHt1NdRd4	SLC5A6	solute carrier family 5 (sodium-dependent vitamin transporter), member 6	-1.7534	2.886e-10
QldEjlSXTJ4L5eDjXU	FLOT1	flotillin 1	-1.7445	1.2961e-14
HUp9.q_NUXOI0gzs5I	SNRNP27	small nuclear ribonucleoprotein 27kDa (U4/U6.U5)	-1.7272	9.7237e-13
cvb9NKd710Ol.5xuXU	SEPT9	septin 9	-1.727	3.804e-13
HVr31Lr_IR6.Efzlo4	VCL	vinculin	-1.7243	3.5838e-13
9oEnnFVCH5RvveV0jo	NFYC	nuclear transcription factor Y, gamma	-1.7235	6.3338e-15
uZKKLO0JiV6UEl_XtA	ALDOA	aldolase A, fructose-bisphosphate	-1.7137	1.6397e-15
o7pi0qRfkag5EPinEk	CNBP	CCHC-type zinc finger, nucleic acid binding protein	-1.7102	7.3317e-11
H4qIEIWNppR5lfB5NQ	ID1	inhibitor of DNA binding 1, dominant negative helix-loop-helix protein	-1.6813	9.9192e-05
WnBNRH1UT9eflLAl9g	JMJD8	jumonji domain containing 8	-1.6717	5.1012e-12
9kK0eUDIVuxDiieqXU	ASS1	argininosuccinate synthase 1	-1.6708	5.8054e-11
ouy5EZGrv3u5y_ffnk	MYADM	myeloid-associated differentiation marker	-1.6691	6.8102e-11
Tp4_Q96VB0Fd3_hZD4	ATP6V0E1	ATPase, H+ transporting, lysosomal 9kDa, V0 subunit e1	-1.6589	1.0712e-11
H6ddfnVeeOu1xVgdQA	MFAP4	microfibrillar-associated protein 4	-1.658	4.2887e-11
06so9n.YDXUqESVPmI	NNAT	neuronatin	-1.6558	2.3856e-08
NX6XAl_vdAer1_oXWo	BABAM1	BRISC and BRCA1 A complex member 1	-1.6545	1.827e-11
olSgryO7_QML5UCrVU	KCTD20	potassium channel tetramerisation domain containing 20	-1.6412	4.6654e-12
ltOll5e09eHRRbVSuA	IMPDH1	IMP (inosine 5'-monophosphate) dehydrogenase 1	-1.6377	2.5424e-08
311__vni6mlCqIAolk	TP53I13	tumor protein p53 inducible protein 13	-1.6351	5.5507e-10
ZJScXde5eUdDAS7eZU	GPR137	G protein-coupled receptor 137	-1.6334	8.6943e-10
riaFdd.qXbif.58070	CTDSP2	CTD (carboxy-terminal domain, RNA polymerase II, polypeptide A) small phosphatase 2	-1.6243	6.6976e-14
HkuvcLg3upP8l7rflI	SATB2	SATB homeobox 2	-1.6213	4.4186e-15
WKUSwBC4X0iSeUQelM	ACAA2	acetyl-CoA acyltransferase 2	-1.621	1.1745e-10
ioRaPdcY0JQtSefUCI	PRDX3	peroxiredoxin 3	-1.6175	1.0792e-08
Nep4ZVfl3l6xUTh_gc	IGDCC3	immunoglobulin superfamily, DCC subclass, member 3	-1.6136	5.1761e-08
BLR15Vd1eH650TkXRw	LAMTOR1	late endosomal/lysosomal adaptor, MAPK and MTOR activator 1	-1.607	2.308e-12
E4oKLIp6vp6JbXHqQg	ATOH8	atonal homolog 8 (Drosophila)	-1.6041	5.4349e-10
xpTRqDotTnICJ0u_p4	KIAA1967	KIAA1967	-1.6013	1.773e-09
QnkeVInuOd7E37_yRE	HES6	hairy and enhancer of split 6 (Drosophila)	-1.5945	3.5928e-10
uUfkXdRf6RyB14hFH0	PLAGL2	pleiomorphic adenoma gene-like 2	-1.5889	2.4425e-12
xUV90i9S.QUi9QUOp0	CKM	creatine kinase, muscle	-1.5845	5.7005e-11
ZfYp6V5Skv9Wm.yjew	PLCH2	phospholipase C, eta 2	-1.5772	3.0724e-08
BfV6X4sgC2qNqkIing	NDRG1	N-myc downstream regulated 1	-1.5673	6.4931e-12
QQiqanSJ.tH5ROu3VA	ILK	integrin-linked kinase	-1.5664	8.9146e-11
9qedFRd_5Cul.ueZeQ	LZTS1	leucine zipper, putative tumor suppressor 1	-1.5544	1.9311e-10
luuU1UqpOFI5tUI748	NOTCH1	notch 1	-1.5518	1.3896e-09
65IRFMlV9xx.V3ZXlE	TP53INP2	tumor protein p53 inducible nuclear protein 2	-1.5498	5.0741e-12
HiTqPjaSQiwIRJ1IpU	MRPL38	mitochondrial ribosomal protein L38	-1.5472	1.0445e-09
WG3mfrRW11UV7u787Q	AP1M1	adaptor-related protein complex 1, mu 1 subunit	-1.5412	2.1374e-09
0ni05u_DVH0uRe6XdI	MAP1B	microtubule-associated protein 1B	-1.5404	1.7104e-07
Elt5ZXKfXh1PL1hH7g	PACSIN1	protein kinase C and casein kinase substrate in neurons 1	-1.5372	1.7739e-08
3ieeV36bi_bPSnn.nk	MCM2	minichromosome maintenance complex component 2	-1.5368	2.4957e-08
Z5UZO6CcrqHT1w95b4	MED22	mediator complex subunit 22	-1.5337	8.7429e-12
WhXUieoBcUQjcC96e0	CLDND1	claudin domain containing 1	-1.5314	3.4836e-15
KG7yHnhmrjmB6LeJeU	SNORD104	small nucleolar RNA, C/D box 104	-1.5308	4.7294e-12
rSTjV0ngdAJbQIX5dU	CCNB2	cyclin B2	-1.5296	1.0397e-09
opdtZK3TVEd_IJfrRw	LCMT1	leucine carboxyl methyltransferase 1	-1.5217	5.8848e-12
36fK845l197mFDiGH0	PELI2	pellino E3 ubiquitin protein ligase family member 2	-1.5213	9.6132e-11
x.7HlVZ08BJdVSV4uQ	SF3A2	splicing factor 3a, subunit 2, 66kDa	-1.5176	2.6207e-10
9pWhnlN3f3qL8hDvlc	CELF3	CUGBP, Elav-like family member 3	-1.5136	7.2164e-08
Z9cUXfeX1.id76n6o0	RAB5B	RAB5B, member RAS oncogene family	-1.5132	1.8059e-12
3tC_VJ_i_3tGRO7Xus	PITHD1	PITH (C-terminal proteasome-interacting domain of thioredoxin-like) domain containing 1	-1.5127	2.2538e-07
fqiMRwVUgOHnCXfl_0	PEX5	peroxisomal biogenesis factor 5	-1.5072	3.9734e-08
QYlur3niyuidPn91Cc	ITM2C	integral membrane protein 2C	-1.5065	1.2641e-07
HkSKPlX3f9InpXY5QM	SNX17	sorting nexin 17	-1.505	1.1654e-10
r3t6ekqCgIH5O_uCgg	TMSB4XP8	thymosin beta 4, X-linked pseudogene 8	-1.5043	2.009e-06
0SgNhqhKdlh_VcP9jo	NGFRAP1	nerve growth factor receptor (TNFRSF16) associated protein 1	-1.5032	7.2196e-09
fUOg71SuElV8F0td1I	TOB1	transducer of ERBB2, 1	-1.5027	1.3523e-05

## Sheet: miR-200a v neg_48hours
Probe Id	Symbol	Description	miR-200a versus Neg miR (Fold Change)	p.value
9WJGeyrOoIFSRRwwJ4	ACOT7	acyl-CoA thioesterase 7	-2.581	1.717e-13
onv2v9enXaV.3Ve_Sc	SNRPB2	small nuclear ribonucleoprotein polypeptide B	-2.2503	5.6225e-15
06so9n.YDXUqESVPmI	NNAT	neuronatin	-2.1491	1.9957e-11
6d0S7Hcwiu6u3v60o4	CCND2	cyclin D2	-2.1161	1.8153e-08
rhdeendlRQULvEJVIM	SRM	spermidine synthase	-2.1154	8.0728e-17
NxfSqnFIS73QfrwooI	PDHA1	pyruvate dehydrogenase (lipoamide) alpha 1	-1.9443	6.4041e-10
9fUCFRyDtJ7Hex3UeI	DCP2	DCP2 decapping enzyme homolog (S. cerevisiae)	-1.9102	1.672e-13
HrVfcM_l0wKr1Hsf1k	TNPO1	transportin 1	-1.9097	1.9524e-13
r1kXotIm6P.s.na65U	DLL3	delta-like 3 (Drosophila)	-1.9095	1.9442e-11
olSgryO7_QML5UCrVU	KCTD20	potassium channel tetramerisation domain containing 20	-1.9002	3.9326e-14
3ZI6Kh14TJSee4DDoI	CDKN3	cyclin-dependent kinase inhibitor 3	-1.8973	7.4929e-12
TuyL3X92A_Uu7H6fB0	ST13	suppression of tumorigenicity 13 (colon carcinoma) (Hsp70 interacting protein)	-1.8889	4.1449e-09
iV7oPQVQfbpmzjFwLo	TRMT112	tRNA methyltransferase 11-2 homolog (S. cerevisiae)	-1.8583	3.4207e-09
HrsMuo7efL6Sq9LUDo	YRDC	yrdC domain containing (E. coli)	-1.8567	7.456e-12
3nfp1fivecuu8ouvEE	SLC11A2	solute carrier family 11 (proton-coupled divalent metal ion transporters), member 2	-1.8416	6.3499e-13
WUEHhEHXwnuv0t3nL0	GMFB	glia maturation factor, beta	-1.8276	3.0659e-13
BlFUo9F86CMSv4j5ZI	PHYHIPL	phytanoyl-CoA 2-hydroxylase interacting protein-like	-1.8058	2.6638e-17
KeeRO8i1Vi3dZ1Cujg	PABPC4	poly(A) binding protein, cytoplasmic 4 (inducible form)	-1.774	6.4254e-13
EDeKenySidSVuezSew	AP3S1	adaptor-related protein complex 3, sigma 1 subunit	-1.7638	2.7404e-10
0YsncAQFF4UIqC4n7k	ARPC5	actin related protein 2/3 complex, subunit 5, 16kDa	-1.7608	8.5141e-08
T4CiS6Vm4_6T8KJLpU	TPK1	thiamin pyrophosphokinase 1	-1.7551	1.756e-11
9K3H0h9dlddRWI5SLc	SLC25A3	solute carrier family 25 (mitochondrial carrier; phosphate carrier), member 3	-1.7435	4.084e-12
0UJD25LqOJx.lJyKWU	DCTN3	dynactin 3 (p22)	-1.7404	9.3738e-13
T9Vfzgex6e_FFIReFk	MYH10	myosin, heavy chain 10, non-muscle	-1.7179	2.3471e-12
TV8AtQN9_M_4FsVfUs	KPNA3	karyopherin alpha 3 (importin alpha 4)	-1.7007	1.0281e-13
NpNSLwT91XR1fnrtMs	CRIPT	cysteine-rich PDZ-binding protein	-1.6866	3.1774e-11
3qn9u1V7mtLv9LFF3c	PDXP	pyridoxal (pyridoxine, vitamin B6) phosphatase	-1.6684	1.1526e-13
KlS.3eurUu.71yu3nk	PPP2R2B	protein phosphatase 2, regulatory subunit B, beta	-1.6582	1.0797e-10
Be6RcVEqgsIL_.6z9o	SNRPD1	small nuclear ribonucleoprotein D1 polypeptide 16kDa	-1.652	6.3013e-09
EqevnsgEzBAqSV1H3o	ENC1	ectodermal-neural cortex 1 (with BTB domain)	-1.6501	3.4411e-09
Nep4ZVfl3l6xUTh_gc	IGDCC3	immunoglobulin superfamily, DCC subclass, member 3	-1.6485	2.5948e-08
355S7.Q46EEioznsi4	MORF4L1	mortality factor 4 like 1	-1.6284	6.8075e-08
NrQlflSJ3c96CJrUro	NEFH	neurofilament, heavy polypeptide	-1.6149	5.1276e-10
rooyfiVKL2IXl6kMyY	BCYRN1	brain cytoplasmic RNA 1	-1.6101	3.5057e-09
xrFTlV5XZeg0u8eTeM	MAP7D1	MAP7 domain containing 1	-1.606	3.7159e-11
WSZ_siSdC_inpuiKNA	GNG10	guanine nucleotide binding protein (G protein), gamma 10	-1.5818	4.4257e-11
H4bu.e4E4L3msuXUqk	RPA2	replication protein A2, 32kDa	-1.576	7.3569e-09
KUfiW8LnlD7EM5Up_Q	LAMTOR3	late endosomal/lysosomal adaptor, MAPK and MTOR activator 3	-1.5739	2.4612e-12
WpIADoapJ9EKQt9Odo	RHEB	Ras homolog enriched in brain	-1.55	2.7839e-08
9rSSI.S.VKnwUgWUXQ	ZMAT3	zinc finger, matrin-type 3	-1.5465	6.6442e-08
uFReUV6gXR73d.SXIU	TMED9	transmembrane emp24 protein transport domain containing 9	-1.543	8.9597e-13
xde7_T16j810Lk.eFM	CCDC50	coiled-coil domain containing 50	-1.5312	1.3831e-09
r3t6ekqCgIH5O_uCgg	TMSB4XP8	thymosin beta 4, X-linked pseudogene 8	-1.5305	1.124e-06
KVKklX_6VKMNBHvd3s	RGS16	regulator of G-protein signaling 16	-1.5268	6.293e-11
oHcEntS7649S6Hs3e4	H2AFZ	H2A histone family, member Z	-1.5237	7.1835e-09
6nngsu.KNdTpLy4Owg	CCNG1	cyclin G1	-1.5235	6.436e-08
fk1EX_OkOSPrJK9TKY	DPY19L1	dpy-19-like 1 (C. elegans)	-1.5199	4.433e-12
TT5df9Sknc9_SJTJKE	NECAP1	NECAP endocytosis associated 1	-1.516	3.904e-10
KnqRznCR.qJCBdcX1I	IPO5	importin 5	-1.5073	2.6998e-12
ZunCJUCClCvmCVCAnk	HIST1H1C	histone cluster 1, H1c	-1.5039	4.4993e-10
3V0ZFZ0ZFdrg1_uOP8	EPN1	epsin 1	-1.5034	8.2182e-10
cXSzdLnukydQyu57rk	LRRC8B	leucine rich repeat containing 8 family, member B	-1.5003	1.0471e-12

## Sheet: Mix v neg_48hours
Probe Id	Symbol	Description	Mix versus Neg miR (Fold Change)	p.value
06so9n.YDXUqESVPmI	NNAT	neuronatin	-2.4257	1.4009e-12
ohIepX1CtCU7t44T14	STK40	serine/threonine kinase 40	-2.3582	3.4166e-14
Z6qP.S6BX5VQO2FJVQ	ARHGEF2	Rho/Rac guanine nucleotide exchange factor (GEF) 2	-2.3305	8.4195e-14
x57ezV_iwgrLpOrou4	CALM1	calmodulin 1 (phosphorylase kinase, delta)	-2.3073	6.0719e-16
r1kXotIm6P.s.na65U	DLL3	delta-like 3 (Drosophila)	-2.2807	2.3393e-13
rhdeendlRQULvEJVIM	SRM	spermidine synthase	-2.0485	1.8698e-16
TuyL3X92A_Uu7H6fB0	ST13	suppression of tumorigenicity 13 (colon carcinoma) (Hsp70 interacting protein)	-1.9953	1.0375e-09
olSgryO7_QML5UCrVU	KCTD20	potassium channel tetramerisation domain containing 20	-1.9223	2.8162e-14
x_iA44nGX44CBbvrnk	PPT1	palmitoyl-protein thioesterase 1	-1.8992	5.6006e-12
En_ZM0p8oe6inwvkjk	PIGY	phosphatidylinositol glycan anchor biosynthesis, class Y	-1.8985	1.3781e-11
NxfSqnFIS73QfrwooI	PDHA1	pyruvate dehydrogenase (lipoamide) alpha 1	-1.8721	1.7291e-09
EWhqR6mHuXZ4oAMHAQ	NA	NA	-1.8587	1.7136e-13
9WJGeyrOoIFSRRwwJ4	ACOT7	acyl-CoA thioesterase 7	-1.8578	3.6181e-10
Nu9eCee7Xcvi.emVeU	BIN1	bridging integrator 1	-1.8416	7.1584e-10
H6ddfnVeeOu1xVgdQA	MFAP4	microfibrillar-associated protein 4	-1.831	1.7029e-12
HrVfcM_l0wKr1Hsf1k	TNPO1	transportin 1	-1.8008	1.1279e-12
06RiJUZWfezdXQwJdc	KCNF1	potassium voltage-gated channel, subfamily F, member 1	-1.7949	1.126e-12
Nep4ZVfl3l6xUTh_gc	IGDCC3	immunoglobulin superfamily, DCC subclass, member 3	-1.7768	2.6539e-09
onv2v9enXaV.3Ve_Sc	SNRPB2	small nuclear ribonucleoprotein polypeptide B	-1.7563	4.8524e-12
9frp4DR1AKSJXrF4S4	ENY2	enhancer of yellow 2 homolog (Drosophila)	-1.7385	3.0644e-11
ryonkvig_3mzXzqonc	NGFRAP1	nerve growth factor receptor (TNFRSF16) associated protein 1	-1.7183	4.5233e-10
T0upGOh1A5dC87MXtU	PPP6C	protein phosphatase 6, catalytic subunit	-1.7002	8.6064e-11
6d0S7Hcwiu6u3v60o4	CCND2	cyclin D2	-1.6899	3.6393e-06
WXuPXrpSzXo9dwjfl0	NSF	N-ethylmaleimide-sensitive factor	-1.6879	4.7159e-15
3ZI6Kh14TJSee4DDoI	CDKN3	cyclin-dependent kinase inhibitor 3	-1.6698	3.8043e-10
KlS.3eurUu.71yu3nk	PPP2R2B	protein phosphatase 2, regulatory subunit B, beta	-1.6564	1.1209e-10
oUgF37vflylSu9eklA	FAM127A	family with sequence similarity 127, member A	-1.6416	3.1786e-10
BlFUo9F86CMSv4j5ZI	PHYHIPL	phytanoyl-CoA 2-hydroxylase interacting protein-like	-1.638	8.3808e-16
HkuvcLg3upP8l7rflI	SATB2	SATB homeobox 2	-1.6297	3.6121e-15
ZJScXde5eUdDAS7eZU	GPR137	G protein-coupled receptor 137	-1.6268	9.9991e-10
H4bu.e4E4L3msuXUqk	RPA2	replication protein A2, 32kDa	-1.6219	2.6699e-09
KeeRO8i1Vi3dZ1Cujg	PABPC4	poly(A) binding protein, cytoplasmic 4 (inducible form)	-1.609	1.9007e-11
WKUSwBC4X0iSeUQelM	ACAA2	acetyl-CoA acyltransferase 2	-1.5945	2.1518e-10
Nyg4vfNy75KUkDEius	CMPK1	cytidine monophosphate (UMP-CMP) kinase 1, cytosolic	-1.5909	6.9566e-09
xrFTlV5XZeg0u8eTeM	MAP7D1	MAP7 domain containing 1	-1.5789	7.0892e-11
i6voXLrvtuLlFwUopQ	PPEF1	protein phosphatase, EF-hand calcium binding domain 1	-1.5747	1.7495e-10
6B6hRUz9LKF6sqPoLE	ST13P7	suppression of tumorigenicity 13 (colon carcinoma) (Hsp70 interacting protein) pseudogene 7	-1.571	6.489e-11
9fUCFRyDtJ7Hex3UeI	DCP2	DCP2 decapping enzyme homolog (S. cerevisiae)	-1.5691	1.172e-10
0UJD25LqOJx.lJyKWU	DCTN3	dynactin 3 (p22)	-1.5555	5.5536e-11
KUfiW8LnlD7EM5Up_Q	LAMTOR3	late endosomal/lysosomal adaptor, MAPK and MTOR activator 3	-1.5532	4.2147e-12
Quo7lLtVFBFKD8hf9U	PCBD1	pterin-4 alpha-carbinolamine dehydratase/dimerization cofactor of hepatocyte nuclear factor 1 alpha	-1.5511	1.4758e-11
NV1BeqpLruiCUSl4j8	CALR	calreticulin	-1.5493	1.1866e-08
EDeKenySidSVuezSew	AP3S1	adaptor-related protein complex 3, sigma 1 subunit	-1.5402	2.5876e-08
Qp5V34FFROfJVJ._gg	TSPAN18	tetraspanin 18	-1.532	2.351e-06
KVKklX_6VKMNBHvd3s	RGS16	regulator of G-protein signaling 16	-1.5317	5.5041e-11
6leh_sS.SibgofBYeU	GADD45G	growth arrest and DNA-damage-inducible, gamma	-1.5276	2.364e-11
BfV6X4sgC2qNqkIing	NDRG1	N-myc downstream regulated 1	-1.5235	2.0947e-11
03BC50iK6CFO3nAiAo	HMGB1P1	high mobility group box 1 pseudogene 1	-1.5203	0.0002852
cCBv0Uw4V1InqAXFEI	CLDND1	claudin domain containing 1	-1.5123	3.3538e-11
EqevnsgEzBAqSV1H3o	ENC1	ectodermal-neural cortex 1 (with BTB domain)	-1.5081	8.2861e-08
9K3H0h9dlddRWI5SLc	SLC25A3	solute carrier family 25 (mitochondrial carrier; phosphate carrier), member 3	-1.5031	9.6546e-10
